# Supplementary material for: ABCC1, ABCG2 and FOXP3: Predictive Biomarkers of Toxicity from Methotrexate Treatment in Patients Diagnosed with Moderate-to-Severe Psoriasis
Source: Biomedicines. 2023 Sep 19;11(9):2567. doi: 10.3390/biomedicines11092567 (PMC10526923; doi:10.3390/biomedicines11092567)
Supplement: Supplementary file 1 [file biomedicines-11-02567-s001.zip]

Archive with 25 entries (25 files):
- Table S1.Clinical variables and overall toxicity.pdf
- Table S10. Clinical variables and hematologic toxicity.pdf
- Table S11. Clinical variables and nephrotoxicity.pdf
- Table S12. Hardy-Weinberg equilibrium.pdf
- Table S13.Linkage desequilibrium.pdf
- Table S14. Minor allele frequencies of SNPs.pdf
- Table S15. SNP and overall toxicity.pdf
- Table S16. SNP and more than 1 AE.pdf
- Table S17. SNP and more than 2 adverse events.pdf
- Table S18. SNP and hepatotoxicity.pdf
- Table S19. SNP and gastrointestinal toxicity.pdf
- Table S2. Clinical variables and more than 1 adverse event.pdf
- Table S20. SNP and asthenia.pdf
- Table S21. SNP and nephrotoxicity.pdf
- Table S22. SNP and Neurotoxicity.pdf
- Table S23. SNP and  cutaneous toxicity.pdf
- Table S24.  SNP and hematological toxicity.pdf
- Table S25. Single nucleotide polymorphisms and infections.pdf
- Table S3. Clinical variables and more than 2 adverse events.pdf
- Table S4. Clinical variables and hepatotoxicity.pdf
- Table S5. Clinical variables and gastrointestinal toxicity.pdf
- Table S6. Clinical variables and asthenia.pdf
- Table S7. Clinical variables and neurotoxicity.pdf
- Table S8. Clinical variables and skin toxicity..pdf
- Table S9. Clinical variables and infections.pdf
